# Supplementary material for: Mendelian randomization and single-cell expression analyses identify the causal relationship between depression and chronic rhinosinusitis
Source: Front Psychiatry. 2024 May 16;15:1342376. doi: 10.3389/fpsyt.2024.1342376 (PMC11140484; doi:10.3389/fpsyt.2024.1342376)
Supplement: Supplementary file 1 [file DataSheet_1.zip]

Archive with 4 entries (4 files):
- Figure S1.JPEG
- Table S1.XLS
- Table S2.XLS
- Table S3.XLSX
