# Supplementary material for: Mendelian randomization and single-cell expression analyses identify the causal relationship between depression and chronic rhinosinusitis
Source: Front Psychiatry. 2024 May 16;15:1342376. doi: 10.3389/fpsyt.2024.1342376 (PMC11140484; doi:10.3389/fpsyt.2024.1342376)
Supplement: Supplementary file 1 [file DataSheet_1.zip › Table S1.XLS]

SNP	chr	pos	beta.outcome	se.outcome	samplesize.outcome	pval.outcome	eaf.outcome	effect_allele.outcome	other_allele.outcome	outcome	id.outcome	originalname.outcome	outcome.deprecated	mr_keep.outcome	data_source.outcome	proxy.outcome	target_snp.outcome	proxy_snp.outcome	target_a1.outcome	target_a2.outcome	proxy_a1.outcome	proxy_a2.outcome
rs150186873	6	27182377	-0.0174	0.0626	NA	0.7807	0.01775	C	A	Chronic sinusitis || id:finn-b-J10_CHRONSINUSITIS	finn-b-J10_CHRONSINUSITIS	Chronic sinusitis	Chronic sinusitis || ||	TRUE	igd	NA	NA	NA	NA	NA	NA	NA
rs10235664	7	2086814	-0.0242	0.0174	NA	0.1639	0.3369	C	T	Chronic sinusitis || id:finn-b-J10_CHRONSINUSITIS	finn-b-J10_CHRONSINUSITIS	Chronic sinusitis	Chronic sinusitis || ||	TRUE	igd	NA	NA	NA	NA	NA	NA	NA
rs198457	11	61471678	0.0078	0.0274	NA	0.776101	0.1018	T	C	Chronic sinusitis || id:finn-b-J10_CHRONSINUSITIS	finn-b-J10_CHRONSINUSITIS	Chronic sinusitis	Chronic sinusitis || ||	TRUE	igd	NA	NA	NA	NA	NA	NA	NA
rs508502	13	80921519	-0.0233	0.0174	NA	0.1816	0.3423	T	C	Chronic sinusitis || id:finn-b-J10_CHRONSINUSITIS	finn-b-J10_CHRONSINUSITIS	Chronic sinusitis	Chronic sinusitis || ||	TRUE	igd	NA	NA	NA	NA	NA	NA	NA
rs4936276	11	113365141	0.0248	0.0204	NA	0.2239	0.7908	C	G	Chronic sinusitis || id:finn-b-J10_CHRONSINUSITIS	finn-b-J10_CHRONSINUSITIS	Chronic sinusitis	Chronic sinusitis || ||	TRUE	igd	NA	NA	NA	NA	NA	NA	NA
rs754287	14	103997525	-0.0186	0.017	NA	0.2732	0.3751	A	T	Chronic sinusitis || id:finn-b-J10_CHRONSINUSITIS	finn-b-J10_CHRONSINUSITIS	Chronic sinusitis	Chronic sinusitis || ||	TRUE	igd	NA	NA	NA	NA	NA	NA	NA
rs28541419	15	88945878	-0.0414	0.0224	NA	0.0645	0.1663	G	C	Chronic sinusitis || id:finn-b-J10_CHRONSINUSITIS	finn-b-J10_CHRONSINUSITIS	Chronic sinusitis	Chronic sinusitis || ||	TRUE	igd	NA	NA	NA	NA	NA	NA	NA
rs13037326	20	44692598	0.0128	0.0182	NA	0.4813	0.2834	T	C	Chronic sinusitis || id:finn-b-J10_CHRONSINUSITIS	finn-b-J10_CHRONSINUSITIS	Chronic sinusitis	Chronic sinusitis || ||	TRUE	igd	NA	NA	NA	NA	NA	NA	NA
rs9529218	13	31790053	-0.0016	0.0182	NA	0.9291	0.2815	T	C	Chronic sinusitis || id:finn-b-J10_CHRONSINUSITIS	finn-b-J10_CHRONSINUSITIS	Chronic sinusitis	Chronic sinusitis || ||	TRUE	igd	NA	NA	NA	NA	NA	NA	NA
rs12967143	18	53099012	-0.016	0.0188	NA	0.396	0.7457	C	G	Chronic sinusitis || id:finn-b-J10_CHRONSINUSITIS	finn-b-J10_CHRONSINUSITIS	Chronic sinusitis	Chronic sinusitis || ||	TRUE	igd	NA	NA	NA	NA	NA	NA	NA
rs1367635	18	50861409	-0.0024	0.0164	NA	0.8818	0.4928	C	T	Chronic sinusitis || id:finn-b-J10_CHRONSINUSITIS	finn-b-J10_CHRONSINUSITIS	Chronic sinusitis	Chronic sinusitis || ||	TRUE	igd	NA	NA	NA	NA	NA	NA	NA
rs2568958	1	72765116	0.0395	0.0172	NA	0.0214699	0.6455	A	G	Chronic sinusitis || id:finn-b-J10_CHRONSINUSITIS	finn-b-J10_CHRONSINUSITIS	Chronic sinusitis	Chronic sinusitis || ||	TRUE	igd	NA	NA	NA	NA	NA	NA	NA
rs2876520	6	142996618	0.0201	0.0166	NA	0.2278	0.4315	G	C	Chronic sinusitis || id:finn-b-J10_CHRONSINUSITIS	finn-b-J10_CHRONSINUSITIS	Chronic sinusitis	Chronic sinusitis || ||	TRUE	igd	NA	NA	NA	NA	NA	NA	NA
rs59082935	7	38724868	0.0182	0.0231	NA	0.4302	0.1533	T	C	Chronic sinusitis || id:finn-b-J10_CHRONSINUSITIS	finn-b-J10_CHRONSINUSITIS	Chronic sinusitis	Chronic sinusitis || ||	TRUE	igd	NA	NA	NA	NA	NA	NA	NA
rs10913112	1	175913828	-0.014	0.017	NA	0.4094	0.3764	T	C	Chronic sinusitis || id:finn-b-J10_CHRONSINUSITIS	finn-b-J10_CHRONSINUSITIS	Chronic sinusitis	Chronic sinusitis || ||	TRUE	igd	NA	NA	NA	NA	NA	NA	NA
rs1950829	14	42097937	-8e-04	0.0164	NA	0.9612	0.489	G	A	Chronic sinusitis || id:finn-b-J10_CHRONSINUSITIS	finn-b-J10_CHRONSINUSITIS	Chronic sinusitis	Chronic sinusitis || ||	TRUE	igd	NA	NA	NA	NA	NA	NA	NA
rs61914045	12	52352301	0.0216	0.021	NA	0.3039	0.188	A	G	Chronic sinusitis || id:finn-b-J10_CHRONSINUSITIS	finn-b-J10_CHRONSINUSITIS	Chronic sinusitis	Chronic sinusitis || ||	TRUE	igd	NA	NA	NA	NA	NA	NA	NA
rs76954012	3	115977242	0.0349	0.0359	NA	0.3304	0.05718	A	T	Chronic sinusitis || id:finn-b-J10_CHRONSINUSITIS	finn-b-J10_CHRONSINUSITIS	Chronic sinusitis	Chronic sinusitis || ||	TRUE	igd	NA	NA	NA	NA	NA	NA	NA
rs66511648	3	117515519	9e-04	0.02	NA	0.9642	0.2168	C	T	Chronic sinusitis || id:finn-b-J10_CHRONSINUSITIS	finn-b-J10_CHRONSINUSITIS	Chronic sinusitis	Chronic sinusitis || ||	TRUE	igd	NA	NA	NA	NA	NA	NA	NA
rs30266	5	103972357	-0.0048	0.0181	NA	0.792399	0.2896	A	G	Chronic sinusitis || id:finn-b-J10_CHRONSINUSITIS	finn-b-J10_CHRONSINUSITIS	Chronic sinusitis	Chronic sinusitis || ||	TRUE	igd	NA	NA	NA	NA	NA	NA	NA
rs7725715	5	164487555	0.0157	0.0169	NA	0.3533	0.6147	A	G	Chronic sinusitis || id:finn-b-J10_CHRONSINUSITIS	finn-b-J10_CHRONSINUSITIS	Chronic sinusitis	Chronic sinusitis || ||	TRUE	igd	NA	NA	NA	NA	NA	NA	NA
rs4730387	7	109100414	-0.0345	0.0165	NA	0.0362101	0.4554	A	T	Chronic sinusitis || id:finn-b-J10_CHRONSINUSITIS	finn-b-J10_CHRONSINUSITIS	Chronic sinusitis	Chronic sinusitis || ||	TRUE	igd	NA	NA	NA	NA	NA	NA	NA
rs3807865	7	12250402	-0.009	0.0171	NA	0.5988	0.3618	A	G	Chronic sinusitis || id:finn-b-J10_CHRONSINUSITIS	finn-b-J10_CHRONSINUSITIS	Chronic sinusitis	Chronic sinusitis || ||	TRUE	igd	NA	NA	NA	NA	NA	NA	NA
rs2522831	7	82448100	0.0472	0.0164	NA	0.00393704	0.4856	C	T	Chronic sinusitis || id:finn-b-J10_CHRONSINUSITIS	finn-b-J10_CHRONSINUSITIS	Chronic sinusitis	Chronic sinusitis || ||	TRUE	igd	NA	NA	NA	NA	NA	NA	NA
rs9364755	6	165117329	0.017	0.0183	NA	0.3521	0.2775	G	A	Chronic sinusitis || id:finn-b-J10_CHRONSINUSITIS	finn-b-J10_CHRONSINUSITIS	Chronic sinusitis	Chronic sinusitis || ||	TRUE	igd	NA	NA	NA	NA	NA	NA	NA
rs2232423	6	28366151	0.0516	0.0387	NA	0.183	0.05077	G	A	Chronic sinusitis || id:finn-b-J10_CHRONSINUSITIS	finn-b-J10_CHRONSINUSITIS	Chronic sinusitis	Chronic sinusitis || ||	TRUE	igd	NA	NA	NA	NA	NA	NA	NA
rs17641524	1	197704717	-0.0404	0.0233	NA	0.0831209	0.1461	T	C	Chronic sinusitis || id:finn-b-J10_CHRONSINUSITIS	finn-b-J10_CHRONSINUSITIS	Chronic sinusitis	Chronic sinusitis || ||	TRUE	igd	NA	NA	NA	NA	NA	NA	NA
rs4141983	1	18122009	8e-04	0.0173	NA	0.9653	0.3413	C	T	Chronic sinusitis || id:finn-b-J10_CHRONSINUSITIS	finn-b-J10_CHRONSINUSITIS	Chronic sinusitis	Chronic sinusitis || ||	TRUE	igd	NA	NA	NA	NA	NA	NA	NA
rs12919291	16	13800430	0.0309	0.0227	NA	0.1738	0.1545	C	G	Chronic sinusitis || id:finn-b-J10_CHRONSINUSITIS	finn-b-J10_CHRONSINUSITIS	Chronic sinusitis	Chronic sinusitis || ||	TRUE	igd	NA	NA	NA	NA	NA	NA	NA
rs4799949	18	35155910	-0.0237	0.0186	NA	0.203	0.7347	T	C	Chronic sinusitis || id:finn-b-J10_CHRONSINUSITIS	finn-b-J10_CHRONSINUSITIS	Chronic sinusitis	Chronic sinusitis || ||	TRUE	igd	NA	NA	NA	NA	NA	NA	NA
rs62535714	9	37182655	0.0258	0.0191	NA	0.1771	0.2423	A	G	Chronic sinusitis || id:finn-b-J10_CHRONSINUSITIS	finn-b-J10_CHRONSINUSITIS	Chronic sinusitis	Chronic sinusitis || ||	TRUE	igd	NA	NA	NA	NA	NA	NA	NA
rs2418449	9	119731359	0.0166	0.0176	NA	0.3458	0.3214	C	T	Chronic sinusitis || id:finn-b-J10_CHRONSINUSITIS	finn-b-J10_CHRONSINUSITIS	Chronic sinusitis	Chronic sinusitis || ||	TRUE	igd	NA	NA	NA	NA	NA	NA	NA
rs4497414	11	88756779	0.0228	0.0166	NA	0.1706	0.5656	C	T	Chronic sinusitis || id:finn-b-J10_CHRONSINUSITIS	finn-b-J10_CHRONSINUSITIS	Chronic sinusitis	Chronic sinusitis || ||	TRUE	igd	NA	NA	NA	NA	NA	NA	NA
rs9536381	13	53860655	-0.006	0.0173	NA	0.7312	0.3386	T	C	Chronic sinusitis || id:finn-b-J10_CHRONSINUSITIS	finn-b-J10_CHRONSINUSITIS	Chronic sinusitis	Chronic sinusitis || ||	TRUE	igd	NA	NA	NA	NA	NA	NA	NA
rs843812	3	61255413	6e-04	0.0165	NA	0.9725	0.4648	A	G	Chronic sinusitis || id:finn-b-J10_CHRONSINUSITIS	finn-b-J10_CHRONSINUSITIS	Chronic sinusitis	Chronic sinusitis || ||	TRUE	igd	NA	NA	NA	NA	NA	NA	NA
rs247910	5	87630769	0.0064	0.0165	NA	0.697999	0.4638	G	A	Chronic sinusitis || id:finn-b-J10_CHRONSINUSITIS	finn-b-J10_CHRONSINUSITIS	Chronic sinusitis	Chronic sinusitis || ||	TRUE	igd	NA	NA	NA	NA	NA	NA	NA
rs9831648	3	49214303	-0.0212	0.0225	NA	0.3457	0.839	T	G	Chronic sinusitis || id:finn-b-J10_CHRONSINUSITIS	finn-b-J10_CHRONSINUSITIS	Chronic sinusitis	Chronic sinusitis || ||	TRUE	igd	NA	NA	NA	NA	NA	NA	NA
rs7241572	18	77580712	-0.0049	0.02	NA	0.808	0.2158	A	G	Chronic sinusitis || id:finn-b-J10_CHRONSINUSITIS	finn-b-J10_CHRONSINUSITIS	Chronic sinusitis	Chronic sinusitis || ||	TRUE	igd	NA	NA	NA	NA	NA	NA	NA
rs2111592	2	208049581	-0.0184	0.0172	NA	0.2845	0.3464	A	G	Chronic sinusitis || id:finn-b-J10_CHRONSINUSITIS	finn-b-J10_CHRONSINUSITIS	Chronic sinusitis	Chronic sinusitis || ||	TRUE	igd	NA	NA	NA	NA	NA	NA	NA
rs354155	1	49675276	-0.0757	0.0224	NA	0.000713395	0.1585	C	G	Chronic sinusitis || id:finn-b-J10_CHRONSINUSITIS	finn-b-J10_CHRONSINUSITIS	Chronic sinusitis	Chronic sinusitis || ||	TRUE	igd	NA	NA	NA	NA	NA	NA	NA
rs7538938	1	67132262	-0.0105	0.0165	NA	0.5251	0.5298	C	T	Chronic sinusitis || id:finn-b-J10_CHRONSINUSITIS	finn-b-J10_CHRONSINUSITIS	Chronic sinusitis	Chronic sinusitis || ||	TRUE	igd	NA	NA	NA	NA	NA	NA	NA
rs7551758	1	52274078	0	0.0164	NA	0.9976	0.5357	G	T	Chronic sinusitis || id:finn-b-J10_CHRONSINUSITIS	finn-b-J10_CHRONSINUSITIS	Chronic sinusitis	Chronic sinusitis || ||	TRUE	igd	NA	NA	NA	NA	NA	NA	NA
rs2214123	6	67000001	0.0026	0.017	NA	0.8794	0.6219	G	A	Chronic sinusitis || id:finn-b-J10_CHRONSINUSITIS	finn-b-J10_CHRONSINUSITIS	Chronic sinusitis	Chronic sinusitis || ||	TRUE	igd	NA	NA	NA	NA	NA	NA	NA
rs1021363	10	106610839	-0.013	0.0184	NA	0.4787	0.7251	G	A	Chronic sinusitis || id:finn-b-J10_CHRONSINUSITIS	finn-b-J10_CHRONSINUSITIS	Chronic sinusitis	Chronic sinusitis || ||	TRUE	igd	NA	NA	NA	NA	NA	NA	NA
rs1931388	9	11203149	0.0122	0.0166	NA	0.463	0.4263	G	A	Chronic sinusitis || id:finn-b-J10_CHRONSINUSITIS	finn-b-J10_CHRONSINUSITIS	Chronic sinusitis	Chronic sinusitis || ||	TRUE	igd	NA	NA	NA	NA	NA	NA	NA
rs7152906	14	75125540	0.0065	0.0164	NA	0.690799	0.4963	C	T	Chronic sinusitis || id:finn-b-J10_CHRONSINUSITIS	finn-b-J10_CHRONSINUSITIS	Chronic sinusitis	Chronic sinusitis || ||	TRUE	igd	NA	NA	NA	NA	NA	NA	NA
rs72948506	2	212631483	0.0094	0.0179	NA	0.599601	0.3012	A	G	Chronic sinusitis || id:finn-b-J10_CHRONSINUSITIS	finn-b-J10_CHRONSINUSITIS	Chronic sinusitis	Chronic sinusitis || ||	TRUE	igd	TRUE	rs72948506	rs62183028	A	G	T	G
rs150346963	7	117628555	-0.0078	0.0165	NA	0.6381	0.5253	T	C	Chronic sinusitis || id:finn-b-J10_CHRONSINUSITIS	finn-b-J10_CHRONSINUSITIS	Chronic sinusitis	Chronic sinusitis || ||	TRUE	igd	TRUE	rs150346963	rs10282032	T	C	T	C
rs59283172	9	25234672	-0.0249	0.0242	NA	0.3035	0.1326	A	G	Chronic sinusitis || id:finn-b-J10_CHRONSINUSITIS	finn-b-J10_CHRONSINUSITIS	Chronic sinusitis	Chronic sinusitis || ||	TRUE	igd	TRUE	rs59283172	rs12057023	A	G	G	C
