# Supplementary material for: Mendelian randomization and single-cell expression analyses identify the causal relationship between depression and chronic rhinosinusitis
Source: Front Psychiatry. 2024 May 16;15:1342376. doi: 10.3389/fpsyt.2024.1342376 (PMC11140484; doi:10.3389/fpsyt.2024.1342376)
Supplement: Supplementary file 1 [file DataSheet_1.zip › Table S2.XLS]

SNP	chr	pos	beta.outcome	se.outcome	samplesize.outcome	pval.outcome	eaf.outcome	effect_allele.outcome	other_allele.outcome	outcome	id.outcome	originalname.outcome	outcome.deprecated	mr_keep.outcome	data_source.outcome	proxy.outcome	target_snp.outcome	proxy_snp.outcome	target_a1.outcome	target_a2.outcome	proxy_a1.outcome	proxy_a2.outcome
rs66888611	7	45663780	0.0038	0.0045	NA	0.3918	0.3714	G	C	Major depression || id:ieu-b-102	ieu-b-102	Major depression	Major depression || ||	TRUE	igd	NA	NA	NA	NA	NA	NA	NA
rs117101455	10	2403017	-0.006	0.0142	NA	0.6703	0.0256	A	G	Major depression || id:ieu-b-102	ieu-b-102	Major depression	Major depression || ||	TRUE	igd	NA	NA	NA	NA	NA	NA	NA
rs183105414	7	122472937	0.0329	0.0205	NA	0.1096	0.0128	A	T	Major depression || id:ieu-b-102	ieu-b-102	Major depression	Major depression || ||	TRUE	igd	NA	NA	NA	NA	NA	NA	NA
rs7120627	11	96766356	-0.0294	0.0189	NA	0.1196	0.986	T	C	Major depression || id:ieu-b-102	ieu-b-102	Major depression	Major depression || ||	TRUE	igd	NA	NA	NA	NA	NA	NA	NA
rs17511364	13	80252595	0.012	0.0081	NA	0.1369	0.0805	C	G	Major depression || id:ieu-b-102	ieu-b-102	Major depression	Major depression || ||	TRUE	igd	NA	NA	NA	NA	NA	NA	NA
rs72799319	16	30852783	0.0023	0.0052	NA	0.6617	0.2217	A	G	Major depression || id:ieu-b-102	ieu-b-102	Major depression	Major depression || ||	TRUE	igd	NA	NA	NA	NA	NA	NA	NA
rs3744374	17	34072555	-0.0024	0.0052	NA	0.6363	0.2349	A	G	Major depression || id:ieu-b-102	ieu-b-102	Major depression	Major depression || ||	TRUE	igd	NA	NA	NA	NA	NA	NA	NA
rs4075930	3	115122663	-0.0123	0.0044	NA	0.00518704	0.5917	A	C	Major depression || id:ieu-b-102	ieu-b-102	Major depression	Major depression || ||	TRUE	igd	NA	NA	NA	NA	NA	NA	NA
rs9521456	13	110311222	-0.006	0.0065	NA	0.358	0.127	A	G	Major depression || id:ieu-b-102	ieu-b-102	Major depression	Major depression || ||	TRUE	igd	NA	NA	NA	NA	NA	NA	NA
rs72919009	11	60958926	0.0043	0.0228	NA	0.8517	0.0107	A	G	Major depression || id:ieu-b-102	ieu-b-102	Major depression	Major depression || ||	TRUE	igd	NA	NA	NA	NA	NA	NA	NA
rs74663957	3	193988454	-0.0021	0.0082	NA	0.793999	0.0815	C	T	Major depression || id:ieu-b-102	ieu-b-102	Major depression	Major depression || ||	TRUE	igd	NA	NA	NA	NA	NA	NA	NA
rs75159649	3	65368166	0.0059	0.0066	NA	0.3736	0.1366	C	A	Major depression || id:ieu-b-102	ieu-b-102	Major depression	Major depression || ||	TRUE	igd	NA	NA	NA	NA	NA	NA	NA
rs142223221	2	136958333	-0.0376	0.0191	NA	0.0494595	0.014	T	C	Major depression || id:ieu-b-102	ieu-b-102	Major depression	Major depression || ||	TRUE	igd	NA	NA	NA	NA	NA	NA	NA
rs16855380	2	146527467	-0.0158	0.007	NA	0.0243703	0.1061	A	G	Major depression || id:ieu-b-102	ieu-b-102	Major depression	Major depression || ||	TRUE	igd	NA	NA	NA	NA	NA	NA	NA
rs17786162	2	115529358	0.0062	0.0097	NA	0.5209	0.0525	C	T	Major depression || id:ieu-b-102	ieu-b-102	Major depression	Major depression || ||	TRUE	igd	NA	NA	NA	NA	NA	NA	NA
rs4305404	3	15577567	-0.0058	0.0062	NA	0.349	0.1425	A	G	Major depression || id:ieu-b-102	ieu-b-102	Major depression	Major depression || ||	TRUE	igd	NA	NA	NA	NA	NA	NA	NA
rs3218315	22	37529724	0.003	0.0046	NA	0.516799	0.3621	A	G	Major depression || id:ieu-b-102	ieu-b-102	Major depression	Major depression || ||	TRUE	igd	NA	NA	NA	NA	NA	NA	NA
rs1110331	16	89774396	-7e-04	0.0044	NA	0.8817	0.569	A	G	Major depression || id:ieu-b-102	ieu-b-102	Major depression	Major depression || ||	TRUE	igd	NA	NA	NA	NA	NA	NA	NA
rs7497018	15	41183770	-0.0029	0.0049	NA	0.553	0.2725	T	C	Major depression || id:ieu-b-102	ieu-b-102	Major depression	Major depression || ||	TRUE	igd	NA	NA	NA	NA	NA	NA	NA
rs117949070	18	72780133	-0.0188	0.0161	NA	0.2449	0.0205	A	G	Major depression || id:ieu-b-102	ieu-b-102	Major depression	Major depression || ||	TRUE	igd	NA	NA	NA	NA	NA	NA	NA
rs35011727	22	18107966	-0.0051	0.0074	NA	0.4872	0.094	A	G	Major depression || id:ieu-b-102	ieu-b-102	Major depression	Major depression || ||	TRUE	igd	NA	NA	NA	NA	NA	NA	NA
rs3821204	2	102960281	-0.0027	0.0047	NA	0.5727	0.2892	G	C	Major depression || id:ieu-b-102	ieu-b-102	Major depression	Major depression || ||	TRUE	igd	NA	NA	NA	NA	NA	NA	NA
rs78865534	2	239320768	8e-04	0.0063	NA	0.8922	0.1434	C	T	Major depression || id:ieu-b-102	ieu-b-102	Major depression	Major depression || ||	TRUE	igd	NA	NA	NA	NA	NA	NA	NA
rs9324747	5	152760340	-0.0022	0.0049	NA	0.6521	0.7448	G	A	Major depression || id:ieu-b-102	ieu-b-102	Major depression	Major depression || ||	TRUE	igd	NA	NA	NA	NA	NA	NA	NA
rs3765438	6	563210	0.0064	0.0116	NA	0.5817	0.0358	A	G	Major depression || id:ieu-b-102	ieu-b-102	Major depression	Major depression || ||	TRUE	igd	NA	NA	NA	NA	NA	NA	NA
rs34308433	6	6453440	0.0066	0.0054	NA	0.2247	0.201	C	T	Major depression || id:ieu-b-102	ieu-b-102	Major depression	Major depression || ||	TRUE	igd	NA	NA	NA	NA	NA	NA	NA
rs116856538	10	37142199	-0.0019	0.0259	NA	0.9417	0.0089	G	C	Major depression || id:ieu-b-102	ieu-b-102	Major depression	Major depression || ||	TRUE	igd	NA	NA	NA	NA	NA	NA	NA
rs16937868	10	55779350	0.0166	0.0128	NA	0.1952	0.0295	G	A	Major depression || id:ieu-b-102	ieu-b-102	Major depression	Major depression || ||	TRUE	igd	NA	NA	NA	NA	NA	NA	NA
rs117937442	9	88565033	0.0013	0.0175	NA	0.9408	0.0172	G	A	Major depression || id:ieu-b-102	ieu-b-102	Major depression	Major depression || ||	TRUE	igd	NA	NA	NA	NA	NA	NA	NA
rs7037761	9	116259939	-0.0015	0.0048	NA	0.757	0.2783	G	C	Major depression || id:ieu-b-102	ieu-b-102	Major depression	Major depression || ||	TRUE	igd	NA	NA	NA	NA	NA	NA	NA
rs112377181	11	86437660	-0.0113	0.0237	NA	0.6342	0.0101	C	A	Major depression || id:ieu-b-102	ieu-b-102	Major depression	Major depression || ||	TRUE	igd	NA	NA	NA	NA	NA	NA	NA
rs17624321	5	110453076	-0.0031	0.0045	NA	0.4889	0.3506	G	A	Major depression || id:ieu-b-102	ieu-b-102	Major depression	Major depression || ||	TRUE	igd	NA	NA	NA	NA	NA	NA	NA
rs61592606	2	121132432	0.0097	0.0076	NA	0.2001	0.0945	C	T	Major depression || id:ieu-b-102	ieu-b-102	Major depression	Major depression || ||	TRUE	igd	NA	NA	NA	NA	NA	NA	NA
rs117648477	8	141351050	0.0111	0.0131	NA	0.3971	0.0315	G	A	Major depression || id:ieu-b-102	ieu-b-102	Major depression	Major depression || ||	TRUE	igd	NA	NA	NA	NA	NA	NA	NA
rs10109890	8	15571187	0.0041	0.0045	NA	0.3587	0.6349	C	T	Major depression || id:ieu-b-102	ieu-b-102	Major depression	Major depression || ||	TRUE	igd	NA	NA	NA	NA	NA	NA	NA
rs841339	1	95142843	0.0065	0.0163	NA	0.6889	0.9806	A	G	Major depression || id:ieu-b-102	ieu-b-102	Major depression	Major depression || ||	TRUE	igd	NA	NA	NA	NA	NA	NA	NA
rs182960858	14	38659911	0.0088	0.0186	NA	0.6382	0.0157	T	C	Major depression || id:ieu-b-102	ieu-b-102	Major depression	Major depression || ||	TRUE	igd	NA	NA	NA	NA	NA	NA	NA
rs9488660	6	97823737	0.0012	0.0044	NA	0.7771	0.3993	G	A	Major depression || id:ieu-b-102	ieu-b-102	Major depression	Major depression || ||	TRUE	igd	NA	NA	NA	NA	NA	NA	NA
rs10786215	10	97236414	-2e-04	0.0046	NA	0.9598	0.3305	G	C	Major depression || id:ieu-b-102	ieu-b-102	Major depression	Major depression || ||	TRUE	igd	NA	NA	NA	NA	NA	NA	NA
rs56160072	17	69746247	-0.0061	0.0129	NA	0.6357	0.0336	A	G	Major depression || id:ieu-b-102	ieu-b-102	Major depression	Major depression || ||	TRUE	igd	NA	NA	NA	NA	NA	NA	NA
rs116945454	18	2964973	0.0229	0.0146	NA	0.1159	0.0239	A	G	Major depression || id:ieu-b-102	ieu-b-102	Major depression	Major depression || ||	TRUE	igd	NA	NA	NA	NA	NA	NA	NA
rs4645867	14	75749794	0.004	0.0065	NA	0.538801	0.1475	C	T	Major depression || id:ieu-b-102	ieu-b-102	Major depression	Major depression || ||	TRUE	igd	NA	NA	NA	NA	NA	NA	NA
rs10861737	12	107791961	-0.0194	0.0073	NA	0.00745298	0.0974	T	C	Major depression || id:ieu-b-102	ieu-b-102	Major depression	Major depression || ||	TRUE	igd	NA	NA	NA	NA	NA	NA	NA
rs7485608	12	5589291	-0.0069	0.0045	NA	0.1241	0.6426	T	C	Major depression || id:ieu-b-102	ieu-b-102	Major depression	Major depression || ||	TRUE	igd	NA	NA	NA	NA	NA	NA	NA
rs117477636	12	18971674	-0.0127	0.0161	NA	0.4325	0.0202	T	C	Major depression || id:ieu-b-102	ieu-b-102	Major depression	Major depression || ||	TRUE	igd	NA	NA	NA	NA	NA	NA	NA
rs115130014	1	156492347	0.0061	0.0197	NA	0.7554	0.0126	C	T	Major depression || id:ieu-b-102	ieu-b-102	Major depression	Major depression || ||	TRUE	igd	NA	NA	NA	NA	NA	NA	NA
rs184623	19	41703955	0.004	0.0045	NA	0.3722	0.3625	G	A	Major depression || id:ieu-b-102	ieu-b-102	Major depression	Major depression || ||	TRUE	igd	NA	NA	NA	NA	NA	NA	NA
rs11647150	16	48925580	-0.0023	0.0045	NA	0.6163	0.3615	T	C	Major depression || id:ieu-b-102	ieu-b-102	Major depression	Major depression || ||	TRUE	igd	NA	NA	NA	NA	NA	NA	NA
rs950018	12	87860883	-0.0074	0.0103	NA	0.4717	0.0491	G	A	Major depression || id:ieu-b-102	ieu-b-102	Major depression	Major depression || ||	TRUE	igd	NA	NA	NA	NA	NA	NA	NA
rs1503625	4	127705493	0.0019	0.0049	NA	0.6891	0.2664	A	G	Major depression || id:ieu-b-102	ieu-b-102	Major depression	Major depression || ||	TRUE	igd	NA	NA	NA	NA	NA	NA	NA
rs117795406	8	122317591	-0.0124	0.0147	NA	0.3978	0.0229	A	C	Major depression || id:ieu-b-102	ieu-b-102	Major depression	Major depression || ||	TRUE	igd	NA	NA	NA	NA	NA	NA	NA
rs114429968	6	18561688	0.0043	0.0122	NA	0.723199	0.0339	G	C	Major depression || id:ieu-b-102	ieu-b-102	Major depression	Major depression || ||	TRUE	igd	NA	NA	NA	NA	NA	NA	NA
rs143804350	5	109479843	0.0074	0.0077	NA	0.3378	0.0951	T	C	Major depression || id:ieu-b-102	ieu-b-102	Major depression	Major depression || ||	TRUE	igd	NA	NA	NA	NA	NA	NA	NA
rs73198774	3	126776160	0.0075	0.0192	NA	0.6975	0.0133	A	G	Major depression || id:ieu-b-102	ieu-b-102	Major depression	Major depression || ||	TRUE	igd	NA	NA	NA	NA	NA	NA	NA
rs77040006	2	78199385	-0.0036	0.0084	NA	0.665701	0.0752	A	C	Major depression || id:ieu-b-102	ieu-b-102	Major depression	Major depression || ||	TRUE	igd	NA	NA	NA	NA	NA	NA	NA
rs142949090	5	22848642	-0.0069	0.0224	NA	0.758501	0.0107	T	C	Major depression || id:ieu-b-102	ieu-b-102	Major depression	Major depression || ||	TRUE	igd	NA	NA	NA	NA	NA	NA	NA
rs114615140	2	45375144	0.0028	0.0145	NA	0.8479	0.0234	C	G	Major depression || id:ieu-b-102	ieu-b-102	Major depression	Major depression || ||	TRUE	igd	NA	NA	NA	NA	NA	NA	NA
rs142773822	2	16259877	0.013	0.016	NA	0.4145	0.0241	A	T	Major depression || id:ieu-b-102	ieu-b-102	Major depression	Major depression || ||	TRUE	igd	NA	NA	NA	NA	NA	NA	NA
rs115770695	1	106733585	0.0242	0.0144	NA	0.0928004	0.0276	G	A	Major depression || id:ieu-b-102	ieu-b-102	Major depression	Major depression || ||	TRUE	igd	NA	NA	NA	NA	NA	NA	NA
rs10984854	9	122914794	-0.0168	0.012	NA	0.163	0.0341	A	G	Major depression || id:ieu-b-102	ieu-b-102	Major depression	Major depression || ||	TRUE	igd	NA	NA	NA	NA	NA	NA	NA
rs3758212	9	127069753	0.015	0.0045	NA	0.000753199	0.3692	T	C	Major depression || id:ieu-b-102	ieu-b-102	Major depression	Major depression || ||	TRUE	igd	NA	NA	NA	NA	NA	NA	NA
rs2095044	9	6192796	0.0071	0.0049	NA	0.1483	0.7428	C	T	Major depression || id:ieu-b-102	ieu-b-102	Major depression	Major depression || ||	TRUE	igd	NA	NA	NA	NA	NA	NA	NA
rs77082293	9	7799393	0.01	0.0117	NA	0.3914	0.0362	T	G	Major depression || id:ieu-b-102	ieu-b-102	Major depression	Major depression || ||	TRUE	igd	NA	NA	NA	NA	NA	NA	NA
rs116450537	2	66486307	0.0086	0.025	NA	0.7302	0.0091	T	C	Major depression || id:ieu-b-102	ieu-b-102	Major depression	Major depression || ||	TRUE	igd	NA	NA	NA	NA	NA	NA	NA
rs72619602	3	1659493	-0.0022	0.0116	NA	0.8489	0.0363	G	C	Major depression || id:ieu-b-102	ieu-b-102	Major depression	Major depression || ||	TRUE	igd	NA	NA	NA	NA	NA	NA	NA
rs1683755	3	31202115	0.0033	0.0056	NA	0.5554	0.1833	A	C	Major depression || id:ieu-b-102	ieu-b-102	Major depression	Major depression || ||	TRUE	igd	NA	NA	NA	NA	NA	NA	NA
rs7775887	6	4914744	-0.0095	0.0061	NA	0.119	0.8537	G	A	Major depression || id:ieu-b-102	ieu-b-102	Major depression	Major depression || ||	TRUE	igd	NA	NA	NA	NA	NA	NA	NA
rs78543698	20	42011449	-0.0075	0.0081	NA	0.3574	0.0767	T	G	Major depression || id:ieu-b-102	ieu-b-102	Major depression	Major depression || ||	TRUE	igd	NA	NA	NA	NA	NA	NA	NA
rs73406541	9	7302601	-0.0039	0.0142	NA	0.7845	0.0263	G	T	Major depression || id:ieu-b-102	ieu-b-102	Major depression	Major depression || ||	TRUE	igd	NA	NA	NA	NA	NA	NA	NA
rs142399190	8	120517672	-0.0122	0.0169	NA	0.4684	0.0191	T	C	Major depression || id:ieu-b-102	ieu-b-102	Major depression	Major depression || ||	TRUE	igd	NA	NA	NA	NA	NA	NA	NA
rs9689738	6	139501104	-0.0081	0.0099	NA	0.4143	0.0499	C	T	Major depression || id:ieu-b-102	ieu-b-102	Major depression	Major depression || ||	TRUE	igd	NA	NA	NA	NA	NA	NA	NA
rs149014590	7	103321342	-0.0057	0.0113	NA	0.615	0.0377	T	G	Major depression || id:ieu-b-102	ieu-b-102	Major depression	Major depression || ||	TRUE	igd	NA	NA	NA	NA	NA	NA	NA
rs2126052	9	93638403	-0.0043	0.005	NA	0.3907	0.2548	C	A	Major depression || id:ieu-b-102	ieu-b-102	Major depression	Major depression || ||	TRUE	igd	NA	NA	NA	NA	NA	NA	NA
rs117779684	12	96580772	-0.0206	0.0106	NA	0.0510505	0.0452	C	T	Major depression || id:ieu-b-102	ieu-b-102	Major depression	Major depression || ||	TRUE	igd	NA	NA	NA	NA	NA	NA	NA
rs838948	12	125178410	0.0131	0.0101	NA	0.1919	0.049	A	G	Major depression || id:ieu-b-102	ieu-b-102	Major depression	Major depression || ||	TRUE	igd	NA	NA	NA	NA	NA	NA	NA
rs11746643	5	35833717	5e-04	0.0044	NA	0.913	0.3972	G	A	Major depression || id:ieu-b-102	ieu-b-102	Major depression	Major depression || ||	TRUE	igd	NA	NA	NA	NA	NA	NA	NA
rs147212501	18	41762608	0.0072	0.0134	NA	0.5881	0.0285	A	C	Major depression || id:ieu-b-102	ieu-b-102	Major depression	Major depression || ||	TRUE	igd	NA	NA	NA	NA	NA	NA	NA
rs913871	10	133914617	7e-04	0.0044	NA	0.8789	0.4111	C	T	Major depression || id:ieu-b-102	ieu-b-102	Major depression	Major depression || ||	TRUE	igd	NA	NA	NA	NA	NA	NA	NA
rs7977184	12	63312948	5e-04	0.0073	NA	0.9459	0.0968	G	A	Major depression || id:ieu-b-102	ieu-b-102	Major depression	Major depression || ||	TRUE	igd	NA	NA	NA	NA	NA	NA	NA
rs2691441	1	58002491	0.0091	0.0052	NA	0.07689	0.2205	T	C	Major depression || id:ieu-b-102	ieu-b-102	Major depression	Major depression || ||	TRUE	igd	NA	NA	NA	NA	NA	NA	NA
rs72727706	1	185530982	-0.0187	0.0094	NA	0.0457604	0.0559	C	G	Major depression || id:ieu-b-102	ieu-b-102	Major depression	Major depression || ||	TRUE	igd	NA	NA	NA	NA	NA	NA	NA
rs6851362	4	123263446	-0.0023	0.0049	NA	0.643501	0.2598	C	T	Major depression || id:ieu-b-102	ieu-b-102	Major depression	Major depression || ||	TRUE	igd	NA	NA	NA	NA	NA	NA	NA
rs12894212	14	101389678	-0.0031	0.0065	NA	0.626599	0.1289	G	A	Major depression || id:ieu-b-102	ieu-b-102	Major depression	Major depression || ||	TRUE	igd	NA	NA	NA	NA	NA	NA	NA
rs76723240	15	38892919	0.0464	0.0144	NA	0.001287	0.0247	A	G	Major depression || id:ieu-b-102	ieu-b-102	Major depression	Major depression || ||	TRUE	igd	NA	NA	NA	NA	NA	NA	NA
rs62475608	7	158632467	0.0123	0.0061	NA	0.0421697	0.1515	C	T	Major depression || id:ieu-b-102	ieu-b-102	Major depression	Major depression || ||	TRUE	igd	NA	NA	NA	NA	NA	NA	NA
rs75314012	8	2976709	0.0171	0.0098	NA	0.08163	0.0548	C	A	Major depression || id:ieu-b-102	ieu-b-102	Major depression	Major depression || ||	TRUE	igd	NA	NA	NA	NA	NA	NA	NA
rs281379	19	49214274	0.0026	0.0043	NA	0.545801	0.519	A	G	Major depression || id:ieu-b-102	ieu-b-102	Major depression	Major depression || ||	TRUE	igd	NA	NA	NA	NA	NA	NA	NA
rs7518095	1	241333290	0.0085	0.0046	NA	0.0654305	0.6749	G	T	Major depression || id:ieu-b-102	ieu-b-102	Major depression	Major depression || ||	TRUE	igd	NA	NA	NA	NA	NA	NA	NA
rs7568887	2	9951970	0.0058	0.0047	NA	0.2195	0.321	A	G	Major depression || id:ieu-b-102	ieu-b-102	Major depression	Major depression || ||	TRUE	igd	NA	NA	NA	NA	NA	NA	NA
rs35425557	1	77874558	-0.0073	0.0055	NA	0.1814	0.1893	A	G	Major depression || id:ieu-b-102	ieu-b-102	Major depression	Major depression || ||	TRUE	igd	NA	NA	NA	NA	NA	NA	NA
rs10185815	2	42973439	0	0.0047	NA	0.9939	0.3051	A	G	Major depression || id:ieu-b-102	ieu-b-102	Major depression	Major depression || ||	TRUE	igd	NA	NA	NA	NA	NA	NA	NA
rs12153690	5	117273679	9e-04	0.0051	NA	0.8636	0.2439	A	T	Major depression || id:ieu-b-102	ieu-b-102	Major depression	Major depression || ||	TRUE	igd	NA	NA	NA	NA	NA	NA	NA
rs75932585	14	80439828	-0.0106	0.0116	NA	0.362	0.0369	G	A	Major depression || id:ieu-b-102	ieu-b-102	Major depression	Major depression || ||	TRUE	igd	NA	NA	NA	NA	NA	NA	NA
rs2096073	14	87002718	0.0042	0.0078	NA	0.588	0.9177	G	A	Major depression || id:ieu-b-102	ieu-b-102	Major depression	Major depression || ||	TRUE	igd	NA	NA	NA	NA	NA	NA	NA
rs11672023	19	17901396	6e-04	0.0072	NA	0.9388	0.1011	T	C	Major depression || id:ieu-b-102	ieu-b-102	Major depression	Major depression || ||	TRUE	igd	NA	NA	NA	NA	NA	NA	NA
rs919902	8	77574386	0.0262	0.0091	NA	0.003983	0.0603	C	T	Major depression || id:ieu-b-102	ieu-b-102	Major depression	Major depression || ||	TRUE	igd	NA	NA	NA	NA	NA	NA	NA
rs1858571	10	29634588	0.0142	0.0052	NA	0.00623993	0.2247	A	G	Major depression || id:ieu-b-102	ieu-b-102	Major depression	Major depression || ||	TRUE	igd	NA	NA	NA	NA	NA	NA	NA
rs61871700	10	101828261	-0.0114	0.0045	NA	0.01071	0.3775	T	C	Major depression || id:ieu-b-102	ieu-b-102	Major depression	Major depression || ||	TRUE	igd	NA	NA	NA	NA	NA	NA	NA
rs17318582	16	55907228	0.0016	0.0057	NA	0.782499	0.1747	C	A	Major depression || id:ieu-b-102	ieu-b-102	Major depression	Major depression || ||	TRUE	igd	NA	NA	NA	NA	NA	NA	NA
rs77106793	20	49866387	0.0098	0.0113	NA	0.3879	0.0402	A	G	Major depression || id:ieu-b-102	ieu-b-102	Major depression	Major depression || ||	TRUE	igd	NA	NA	NA	NA	NA	NA	NA
rs12873398	13	93032056	0.0093	0.0056	NA	0.094241	0.1863	T	C	Major depression || id:ieu-b-102	ieu-b-102	Major depression	Major depression || ||	TRUE	igd	NA	NA	NA	NA	NA	NA	NA
rs73188046	8	4107852	-0.0013	0.0094	NA	0.8885	0.066	G	A	Major depression || id:ieu-b-102	ieu-b-102	Major depression	Major depression || ||	TRUE	igd	NA	NA	NA	NA	NA	NA	NA
rs140436069	7	97785755	0.0144	0.0123	NA	0.2414	0.0335	T	C	Major depression || id:ieu-b-102	ieu-b-102	Major depression	Major depression || ||	TRUE	igd	NA	NA	NA	NA	NA	NA	NA
rs6967330	7	105658451	-0.0013	0.0058	NA	0.8248	0.1675	A	G	Major depression || id:ieu-b-102	ieu-b-102	Major depression	Major depression || ||	TRUE	igd	NA	NA	NA	NA	NA	NA	NA
rs74598405	2	178133965	0.0107	0.0254	NA	0.6751	0.0084	T	C	Major depression || id:ieu-b-102	ieu-b-102	Major depression	Major depression || ||	TRUE	igd	NA	NA	NA	NA	NA	NA	NA
rs72990559	6	139616870	-0.0122	0.0109	NA	0.2629	0.0458	A	C	Major depression || id:ieu-b-102	ieu-b-102	Major depression	Major depression || ||	TRUE	igd	NA	NA	NA	NA	NA	NA	NA
rs2103187	7	71053738	-0.0031	0.0045	NA	0.492	0.4003	A	G	Major depression || id:ieu-b-102	ieu-b-102	Major depression	Major depression || ||	TRUE	igd	NA	NA	NA	NA	NA	NA	NA
rs113113059	6	43160375	0.0155	0.0052	NA	0.00293002	0.2175	C	T	Major depression || id:ieu-b-102	ieu-b-102	Major depression	Major depression || ||	TRUE	igd	NA	NA	NA	NA	NA	NA	NA
rs75468020	7	122694375	-0.0137	0.0108	NA	0.2044	0.0456	T	G	Major depression || id:ieu-b-102	ieu-b-102	Major depression	Major depression || ||	TRUE	igd	NA	NA	NA	NA	NA	NA	NA
rs114753515	4	89041764	-0.009	0.0134	NA	0.5021	0.0272	T	A	Major depression || id:ieu-b-102	ieu-b-102	Major depression	Major depression || ||	TRUE	igd	NA	NA	NA	NA	NA	NA	NA
rs12288315	11	17418209	7e-04	0.0068	NA	0.9191	0.1227	C	G	Major depression || id:ieu-b-102	ieu-b-102	Major depression	Major depression || ||	TRUE	igd	NA	NA	NA	NA	NA	NA	NA
rs4861120	4	41605108	-0.0042	0.0053	NA	0.4274	0.2105	A	G	Major depression || id:ieu-b-102	ieu-b-102	Major depression	Major depression || ||	TRUE	igd	TRUE	rs4861120	rs10024768	A	G	T	G
rs1391373	6	32605583	0.0031	0.0045	NA	0.4897	0.3544	C	T	Major depression || id:ieu-b-102	ieu-b-102	Major depression	Major depression || ||	TRUE	igd	TRUE	rs1391373	rs9272460	C	T	G	A
rs7018094	8	78593899	0.0059	0.0043	NA	0.1757	0.5624	T	C	Major depression || id:ieu-b-102	ieu-b-102	Major depression	Major depression || ||	TRUE	igd	TRUE	rs7018094	rs7841179	C	T	G	A
rs962992	10	9054340	-0.0013	0.0044	NA	0.7587	0.422	C	G	Major depression || id:ieu-b-102	ieu-b-102	Major depression	Major depression || ||	TRUE	igd	TRUE	rs962992	rs1775554	C	G	C	A
rs34540843	16	11226779	-0.0066	0.005	NA	0.181	0.2516	G	A	Major depression || id:ieu-b-102	ieu-b-102	Major depression	Major depression || ||	TRUE	igd	TRUE	rs34540843	rs12919828	G	A	G	A
rs11557467	17	38032188	-0.0098	0.0043	NA	0.02399	0.4693	T	G	Major depression || id:ieu-b-102	ieu-b-102	Major depression	Major depression || ||	TRUE	igd	TRUE	rs11557467	rs12939457	G	T	T	C
