# Supplementary material for: Mendelian randomization and single-cell expression analyses identify the causal relationship between depression and chronic rhinosinusitis
Source: Front Psychiatry. 2024 May 16;15:1342376. doi: 10.3389/fpsyt.2024.1342376 (PMC11140484; doi:10.3389/fpsyt.2024.1342376)
Supplement: Supplementary file 1 [file DataSheet_1.zip › Table S3.XLSX]

## Sheet: Sheet1
Cell types	Number of DEGs	Number of highly expressed DEGs	Number of low expressed EDGs
ApicalDEG	9646	8898	748
BasalDEG	12654	12440	212
CiliatedDEG	3584	3334	250
EndothelialDEG	4237	3964	273
FibroblastDEG	4689	4110	579
GlandularDEG	2255	1179	1076
MastCellDEG	2655	2637	18
MyeloidDEG	3464	3335	129
PlasmaCellDEG	3879	3621	258
TCellDEG	2649	2629	20
